# Supplementary material for: First report of the presence of Acartia bispinosa Carl, 1907 (Copepoda, Calanoida) in a semi-enclosed Bay (Sharm El-Maya), northern Red Sea with some notes on its seasonal variation in abundance and body size
Source: Zookeys. 2014 Oct 8;(444):95–118. doi: 10.3897/zookeys.444.7633 (PMC4205734; doi:10.3897/zookeys.444.7633)
Supplement: XML Treatment for Acartia (Odontacartia) bispinosa [file zookeys.444.7633-treatment1.xml]

<!DOCTYPE tp:taxon-treatment
  PUBLIC "-//TaxonX//DTD Taxonomic Treatment Publishing DTD v0 20100105//EN" "tax-treatment-NSO.dtd">
<tp:taxon-treatment xmlns:tp="http://www.plazi.org/taxpub"><tp:treatment-meta><kwd-group><label>Taxon classification</label><kwd><named-content content-type="kingdom">Animalia</named-content></kwd><kwd><named-content content-type="order">Calanoida</named-content></kwd><kwd><named-content content-type="family">Acartiidae</named-content></kwd></kwd-group><mixed-citation publication-type="journal"><person-group><name><surname>El-Sherbiny</surname><given-names>Mohsen M.</given-names></name><name><surname>Al-Aidaroos</surname><given-names>Ali M.</given-names></name></person-group><article-title>First report of the presence of <italic><tp:taxon-name><tp:taxon-name-part taxon-name-part-type="genus">Acartia</tp:taxon-name-part> <tp:taxon-name-part taxon-name-part-type="species">bispinosa</tp:taxon-name-part></tp:taxon-name></italic> Carl, 1907 (<tp:taxon-name><tp:taxon-name-part taxon-name-part-type="subclass">Copepoda</tp:taxon-name-part></tp:taxon-name>, <tp:taxon-name><tp:taxon-name-part taxon-name-part-type="order">Calanoida</tp:taxon-name-part></tp:taxon-name>) in a semi-enclosed Bay (Sharm El-Maya), northern Red Sea with some notes on its seasonal variation in abundance and body size</article-title><source>Zookeys</source><day>8</day><month>10</month><year>2014</year><volume>2014</volume><issue>444</issue><fpage>95</fpage><lpage>118</lpage><pub-id pub-id-type="doi">10.3897/zookeys.444.7633</pub-id></mixed-citation></tp:treatment-meta><tp:nomenclature><tp:taxon-name>
                                <tp:taxon-name-part taxon-name-part-type="genus">Acartia</tp:taxon-name-part>
                                (<tp:taxon-name-part taxon-name-part-type="subgenus">Odontacartia</tp:taxon-name-part>)
                                <tp:taxon-name-part taxon-name-part-type="species">bispinosa</tp:taxon-name-part>
                            </tp:taxon-name><tp:taxon-authority>Carl, 1907</tp:taxon-authority><tp:nomenclature-citation-list><tp:nomenclature-citation><tp:taxon-name><tp:taxon-name-part taxon-name-part-type="genus">Acartia</tp:taxon-name-part> <tp:taxon-name-part taxon-name-part-type="species">amboinensis</tp:taxon-name-part></tp:taxon-name><comment> (F): <xref ref-type="bibr" rid="B50">Sewell 1914</xref> a (p. 242, figs 1–7 Only female)</comment></tp:nomenclature-citation><tp:nomenclature-citation><tp:taxon-name><tp:taxon-name-part taxon-name-part-type="genus">Acartia</tp:taxon-name-part> <tp:taxon-name-part taxon-name-part-type="species">tokiokai</tp:taxon-name-part></tp:taxon-name><comment><xref ref-type="bibr" rid="B36">Mori 1942</xref> (p. 556, pl. 11, figs 1–18)</comment></tp:nomenclature-citation><tp:nomenclature-citation><tp:taxon-name><tp:taxon-name-part taxon-name-part-type="genus">Acartia</tp:taxon-name-part> <tp:taxon-name-part taxon-name-part-type="species">hamata</tp:taxon-name-part></tp:taxon-name><comment><xref ref-type="bibr" rid="B62">C.B. Wilson 1950</xref> (p. 152, figs 1–5)</comment></tp:nomenclature-citation></tp:nomenclature-citation-list></tp:nomenclature><tp:treatment-sec sec-type="Description"><title>Description.</title><p>Female: Body (Fig. <xref ref-type="fig" rid="F1">1A, B</xref>) slender; prosome 5-segmented; rostrum (Fig. <xref ref-type="fig" rid="F1">1C</xref>) with two long rostral filaments and paired frontal sensilla (Figs <xref ref-type="fig" rid="F1">1C</xref>, <xref ref-type="fig" rid="F2">2A</xref>). Nauplius eye present. Cephalosome and first pediger completely separate; fourth and fifth pediger fused; fifth pediger with lateral strong projection, posterodorsal spine and fine setule on each side (Fig. <xref ref-type="fig" rid="F1">1A, F–G</xref>). Urosome 3-segmented; genital compound somite (Fig. <xref ref-type="fig" rid="F1">1D–G</xref>) slightly longer than wide, carrying two spines postero-dorsally reaching nearly one-third of second urosomite, posteroventral margin furnished with very fine hairs (Figs <xref ref-type="fig" rid="F1">1E</xref>, <xref ref-type="fig" rid="F2">2B</xref>); second and third segments naked. Caudal rami symmetrical; with 5 transverse rows of fine setules dorsally and 1 row anteroventrally (Fig. <xref ref-type="fig" rid="F1">1D–E</xref>), each ramus bearing six setae.</p><fig id="F1" position="float" orientation="portrait"><label>Figure 1.</label><caption><p><italic><tp:taxon-name><tp:taxon-name-part taxon-name-part-type="genus">Acartia</tp:taxon-name-part> <tp:taxon-name-part taxon-name-part-type="species">bispinosa</tp:taxon-name-part></tp:taxon-name></italic> female from the northern Red Sea. <bold>A</bold> habitus, dorsal view <bold>B</bold> habitus, lateral view <bold>C</bold> rostrum and proximal part of the antennule, lateral view <bold>D</bold> urosome, dorsal view <bold>E</bold> urosome, ventral view F urosome, later view right <bold>G</bold> urosome, lateral view left <bold>H–I</bold> antennule. All scale bars in mm.</p></caption><graphic xmlns:xlink="http://www.w3.org/1999/xlink" xlink:href="zookeys-444-095-g001.jpg" position="float" orientation="portrait" xlink:type="simple" id="oo_32447.jpg"/></fig><fig id="F2" position="float" orientation="portrait"><label>Figure 2.</label><caption><p>SEM micrographs of <italic><tp:taxon-name><tp:taxon-name-part taxon-name-part-type="genus">Acartia</tp:taxon-name-part> <tp:taxon-name-part taxon-name-part-type="species">bispinosa</tp:taxon-name-part></tp:taxon-name></italic> female from the northern Red Sea. <bold>A</bold> rostrum, ventral view <bold>B</bold> urosome, fine hairs on the posterior margin of genital compound somite indicated by arrow, ventral view <bold>C</bold> proximal part of antennule, claw-like curved spine indicated by arrow, lateral view <bold>D</bold> Female leg 5.</p></caption><graphic xmlns:xlink="http://www.w3.org/1999/xlink" xlink:href="zookeys-444-095-g002.jpg" position="float" orientation="portrait" xlink:type="simple" id="oo_32448.jpg"/></fig><!--PageBreak--><!--PageBreak--><p>Antennule (Fig. <xref ref-type="fig" rid="F1">1H, I</xref>): incompletely 19-segmented; second to third and fourth to sixth segments partly fused on dorsal surface; segmentation and setation patterns as follows (SS specialized spine): (1) I=1+2SS, (2) II–VI=6+SS+1 aesthetasc (ae), (3) VII–VIII=2, (4) IX–X=2 (1 spiniform), (5) XI–XII=2+ae, (6) XIII=1, (7) XIV–XV=3+ae, (8) XVI=1+ae, (9) XVII=1, (10) XVIII=1+ae, (11) XIX=1, (12) XX=1, (13) XXI=1+ae, (14) XXII=1, (15) XXIII=1, (16) XXIV=1+1, (17) XXV=1+1+ae, (18) XXVI=1+1, (19) XXVII–XXVIII=4+ae. First segment with short spine at distal half and 2–3 spinules on dorsal surface; second segment with strong claw-like spine curved proximally from mid-posterior margin (Figs <xref ref-type="fig" rid="F1">1C</xref>, <xref ref-type="fig" rid="F2">2C</xref>), transverse row of 2–3 spinules on proximal <!--PageBreak--><!--PageBreak-->half of dorsal surface and transverse row of 4 spinules on distal half of dorsal surface; fourth segment with 2 spines dorsally.</p><p>Antenna (Fig. <xref ref-type="fig" rid="F3">3A</xref>) long; coxa with one seta; basis and first endopodal segment completely fused forming elongate allobasis carrying 9 setae along medial margin and oblique row of tiny spinules on distal part of anterior surface; exopod short, 4-segmented with setal formula of 1, 2, 2, 3. Second (first free) endopodal segment elongated bearing 7 setae and furnished with hairs along lateral margin; third (second free) endopodal segment short bearing 7 setae.</p><fig id="F3" position="float" orientation="portrait"><label>Figure 3.</label><caption><p><italic><tp:taxon-name><tp:taxon-name-part taxon-name-part-type="genus">Acartia</tp:taxon-name-part> <tp:taxon-name-part taxon-name-part-type="species">bispinosa</tp:taxon-name-part></tp:taxon-name></italic> female from the northern Red Sea. <bold>A</bold> antenna <bold>B</bold> mandible <bold>C</bold> maxillule <bold>D</bold> maxilla <bold>E</bold> maxilliped <bold>F</bold> Leg 1 <bold>G</bold> leg 2, posterior surface <bold>H</bold> Leg 3, posterior surface <bold>I</bold> leg 4, posterior surface J third exopodal segment of leg 1, anterior surface <bold>K</bold> second endopodal segment of leg 3, anterior surface <bold>L</bold> basis of leg 4, anterior surface <bold>I</bold> leg 5 anterior surface. All scale bars in mm.</p></caption><graphic xmlns:xlink="http://www.w3.org/1999/xlink" xlink:href="zookeys-444-095-g003.jpg" position="float" orientation="portrait" xlink:type="simple" id="oo_32449.jpg"/></fig><p>Mandible (Fig. <xref ref-type="fig" rid="F3">3B</xref>): coxa with well-developed gnathobase; basis with 1 medial seta and group of fine spinules posteriorly; exopod 5-segmented, with setal formula of 1, 1, 1, 1, 2; endopod 2- segments, with 2 and 9 setae on first and second segment respectively.</p><p>Maxillule (Fig. <xref ref-type="fig" rid="F3">3C</xref>): praecoxa and coxa incompletely fused; praecoxal arthrite (endite) with 9 setae; coxal endite with 3 setae, coxal exite bearing 9 setae; basis with thick medial seta and short lateral seta; exopod 1-segmented and bearing 2 setae laterally and 5 setae terminally; endopod absent.</p><p>Maxilla (Fig. <xref ref-type="fig" rid="F3">3D</xref>): precoxa and coxa incompletely fused; with 4 endites, each carrying short seta on each and 3, 1, 1, 2 long setae, respectively; basis with 1 long seta and 1 short seta; endopod 4-segmented, with 5 long setae, 2 medium setae and 1 short seta.</p><p>Maxilliped (Fig. <xref ref-type="fig" rid="F3">3E</xref>) comprising robust syncoxa, basis, and 2-segmented endopod; syncoxal endite with 6 setae (2 short, 2 medium and 2 long); basis bearing 1 short spiniform seta; endopod 2-segments, first segment with 3 medial spine-like setae, second segment tapered at end carrying 2 setae (later one spiniform and elongated at tip).</p><p>Swimming legs 1 to 4 (Fig. <xref ref-type="fig" rid="F3">3F–I</xref>) biramous, with 3-segmented exopod and 2-segmented endopod; third exopodal segment of leg 1 with 4-5 spinules proximally on the ventral surface(Fig. <xref ref-type="fig" rid="F3">3J</xref>); second endopodal segment of leg 3 with group of tiny spinules proximally on the ventral surface (Fig. <xref ref-type="fig" rid="F3">3K</xref>); basis of leg 4 with 4 spinules ventrally (Fig. <xref ref-type="fig" rid="F3">3L</xref>). Seta and spine formula as follows:</p><table-wrap id="T0" position="anchor" orientation="portrait"><label>Seta and spine formula</label><table rules="all"><tbody><tr><th rowspan="2" colspan="1"/><th rowspan="2" colspan="1">Coxa</th><th rowspan="2" colspan="1">Basis</th><th colspan="3" rowspan="1">Exopod segments</th><th colspan="2" rowspan="1">Endopod segments</th></tr><tr><th rowspan="1" colspan="1">1</th><th rowspan="1" colspan="1">2</th><th rowspan="1" colspan="1">3</th><th rowspan="1" colspan="1">1</th><th rowspan="1" colspan="1">2</th></tr><tr><td rowspan="1" colspan="1">Leg 1</td><td rowspan="1" colspan="1">0–0</td><td rowspan="1" colspan="1">0–0</td><td rowspan="1" colspan="1">1–1;</td><td rowspan="1" colspan="1">I-1;</td><td rowspan="1" colspan="1">2,I,4</td><td rowspan="1" colspan="1">0–1;</td><td rowspan="1" colspan="1">1, 3, 2</td></tr><tr><td rowspan="1" colspan="1">Leg 2</td><td rowspan="1" colspan="1">0–0</td><td rowspan="1" colspan="1">0–0</td><td rowspan="1" colspan="1">0–1;</td><td rowspan="1" colspan="1">0–1;</td><td rowspan="1" colspan="1">0,I,5</td><td rowspan="1" colspan="1">0–2;</td><td rowspan="1" colspan="1">1, 2, 4</td></tr><tr><td rowspan="1" colspan="1">Leg 3</td><td rowspan="1" colspan="1">0–0</td><td rowspan="1" colspan="1">0–0</td><td rowspan="1" colspan="1">0–1;</td><td rowspan="1" colspan="1">0–1;</td><td rowspan="1" colspan="1">0,I,5</td><td rowspan="1" colspan="1">0–2;</td><td rowspan="1" colspan="1">1, 2, 4</td></tr><tr><td rowspan="1" colspan="1">Leg 4</td><td rowspan="1" colspan="1">0–0</td><td rowspan="1" colspan="1">0–1</td><td rowspan="1" colspan="1">0–1;</td><td rowspan="1" colspan="1">0–1;</td><td rowspan="1" colspan="1">0,I,5</td><td rowspan="1" colspan="1">0–3;</td><td rowspan="1" colspan="1">1, 2, 3</td></tr></tbody></table></table-wrap><!--PageBreak--><!--PageBreak--><!--PageBreak--><p>Leg 5 (Fig. <xref ref-type="fig" rid="F3">3M</xref>): coxae completely fused to intercoxal sclerite; basis about 1.5 times longer than wide; lateral seta nearly as long as claw-like exopod; exopod reduced and swollen at the base posteriorly and distal two-third furnished medially with very fine spinules (Fig. <xref ref-type="fig" rid="F2">2D</xref>).</p><p>Male: Body (Fig. <xref ref-type="fig" rid="F4">4A</xref>) slender; rostral filaments long and thin (Fig. <xref ref-type="fig" rid="F4">4B</xref>). Fifth pediger with 2 subequal pointed posterior processes, smaller than in female, 2 dorsolateral spines and fine setules on each side (Fig. <xref ref-type="fig" rid="F4">4C, D</xref>). First urosomite with rows of soft hairs on lateral and posterior margin (Fig. <xref ref-type="fig" rid="F4">4C, D</xref>). Second urosomite with 2 strong dorsolateral spines on posterior margin reaching slightly more than two-thirds of the following somite, 2 ventrolateral small spines, 2 dorsolateral groups of fine spinules ventrolaterally on both sides and dorsolateral row of fine setules along posterior margin (Figs <xref ref-type="fig" rid="F4">4C, D</xref>, <xref ref-type="fig" rid="F5">5A</xref>). Third and fourth urosomites with very fine setules along posterior margins. Anal somite bearing short hairs on lateral surface. Caudal ramus with transverse rows of fine setules at the base of medial dorsal seta and with hairs along lateral margin and along distal half of medial margin.</p><fig id="F4" position="float" orientation="portrait"><label>Figure 4.</label><caption><p><italic><tp:taxon-name><tp:taxon-name-part taxon-name-part-type="genus">Acartia</tp:taxon-name-part> <tp:taxon-name-part taxon-name-part-type="species">bispinosa</tp:taxon-name-part></tp:taxon-name></italic> male from the northern Red Sea. <bold>A</bold> habitus, dorsal view <bold>B</bold> rostrum, ventral view <bold>C</bold> urosome, dorsal view <bold>D</bold> urosome, latero-ventra view <bold>E</bold> left antennule <bold>F</bold> right antennule <bold>G</bold> leg 5 <bold>H</bold> terminal segment of left exopod of leg 5 <bold>I</bold> terminal segment of right exopod of leg 5. All scale bars in mm.</p></caption><graphic xmlns:xlink="http://www.w3.org/1999/xlink" xlink:href="zookeys-444-095-g004.jpg" position="float" orientation="portrait" xlink:type="simple" id="oo_32450.jpg"/></fig><fig id="F5" position="float" orientation="portrait"><label>Figure 5.</label><caption><p>SEM micrographs of <italic><tp:taxon-name><tp:taxon-name-part taxon-name-part-type="genus">Acartia</tp:taxon-name-part> <tp:taxon-name-part taxon-name-part-type="species">bispinosa</tp:taxon-name-part></tp:taxon-name></italic> male from the northern Red Sea. <bold>A</bold> abdomen, lateral view <bold>B</bold> leg 5, posterior surface.</p></caption><graphic xmlns:xlink="http://www.w3.org/1999/xlink" xlink:href="zookeys-444-095-g005.jpg" position="float" orientation="portrait" xlink:type="simple" id="oo_32451.jpg"/></fig><p>Left antennule (Fig. <xref ref-type="fig" rid="F4">4E</xref>) 21-segmented; segmentation and setation patterns as follows: (1) I=1, (2) II–IV=3, (3) V–IX=4+ae, (4) X=2+ae, (5) XI=2+ae, (6) XII=unarmed, (7) XIII=unarmed, (8) XIV=2 (1 spiniform)+ae, (9) XV=1+ae, (10) XVI=1+ae, (11) XVII=1, (12) XVIII=1, (13) XIX=1, (14) XX=1, (15) XXI=1+ae, (16) XXII=1, (17) XXIII=1, (18) XXIV=1+1, (19) XXV=1+1+ae, (20) XXVI=1+1, (21) XXVII–XXVIII=4+ae.</p><p>Right antennule (Fig. <xref ref-type="fig" rid="F4">4F</xref>) 17-segmented, with geniculation between thirteenth and fourteen segments; second to fourth segments partly fused on dorsal surface; segmentation and setation patterns as follows: (1) I=2, (2) II–VI=3, (3) VII–VIII=3+ae, (4) IX–XI=4 (1 spiniform)+ae, (5) XII=unarmed, (6) XIII=unarmed,(7) XIV=2 (1 spiniform)+ae, (8) XV=1+ae, (9) XVI=1+ae, (10) XVII=1, (11) XVIII=1+ae, (12) XIX=1, (13) XX=1, (14) XXI–XXIII=2+process, (15) XXIV–XXV=2+2+ae, (16)XXVI=1+1, (17) XXVII–XXVIII=4+ae. Ninth segment covered with tiny spinules on the dorsal surface.</p><p>Other mouthparts and leg 1 to leg 4 as in female. Male leg 5 (Figs <xref ref-type="fig" rid="F4">4G</xref>, <xref ref-type="fig" rid="F5">5B</xref>) asymmetrical; intercoxal sclerite completely fused to both coxae. Left leg 5 basis nearly two times longer than wide and armed with long later seta; exopod 2-segmented; proximal exopodal segment shorter than distal exopodal segment carrying one seta distally; distal exopodal segment carrying 2 terminal spines, a stout spine at mid-anterior surface with fine setae near its base, 5 groups of very tiny spinules along medial margin, and several spinules along lateral margin (Fig. <xref ref-type="fig" rid="F4">4H</xref>). Right leg 5 comprising basis armed with lateral seta and 3-segmented exopod; first exopodal segment with 1 long seta; second exopodal segment with distal projection carrying 1 small spine medially and 2 groups of fine spinules on the posterior surface; third exopodal segment armed with terminal stout spine and 1 spine medially near distal end (Fig. <xref ref-type="fig" rid="F4">4I</xref>).</p></tp:treatment-sec><ref-list><ref id="B50"><mixed-citation xmlns:xlink="http://www.w3.org/1999/xlink" xlink:type="simple"><person-group><name name-style="western"><surname>Sewell</surname><given-names>RBS</given-names></name></person-group> (<year>1914</year>) <article-title>Notes on the surface <tp:taxon-name><tp:taxon-name-part taxon-name-part-type="subclass">Copepoda</tp:taxon-name-part></tp:taxon-name> of the Gulf of Mannar.</article-title><source>Spolia Zeylan</source><volume>9</volume>: <fpage>191</fpage>–<lpage>262</lpage>.</mixed-citation></ref><ref id="B36"><mixed-citation xmlns:xlink="http://www.w3.org/1999/xlink" xlink:type="simple"><person-group><name name-style="western"><surname>Mori</surname><given-names>T</given-names></name></person-group> (<year>1942</year>) <article-title>Systematic studies of the plankton organisms occurring in Iwayama Bay, Palao. IV. <tp:taxon-name><tp:taxon-name-part taxon-name-part-type="subclass">Copepoda</tp:taxon-name-part></tp:taxon-name> from the bay and adjacent waters.</article-title><source>The Palao Tropical Biological Station Studies</source><volume>2</volume>(<issue>3</issue>): <fpage>549</fpage>–<lpage>580</lpage>.</mixed-citation></ref><ref id="B62"><mixed-citation xmlns:xlink="http://www.w3.org/1999/xlink" xlink:type="simple"><person-group><name name-style="western"><surname>Wilson</surname><given-names>CB</given-names></name></person-group> (<year>1950</year>) <article-title>Copepods gathered by the United States Fisheries Steamer “Albatross” from 1887 to 1909, chiefly in the Pacific Ocean.</article-title><source>Bulletin of the United States National Museum</source><volume>100, 14, (4) I-IX</volume>: <fpage>141</fpage>–<lpage>441</lpage>.</mixed-citation></ref></ref-list></tp:taxon-treatment>
